# Supplementary material for: A Leucyl-tRNA Synthetase Urzyme: Authenticity of tRNA Synthetase Catalytic Activities and Promiscuous Phosphorylation of Leucyl-5′AMP
Source: Int J Mol Sci. 2022 Apr 11;23(8):4229. doi: 10.3390/ijms23084229 (PMC9026127; doi:10.3390/ijms23084229)
Supplement: Supplementary file 1 [file ijms-23-04229-s001.zip]

Archive with 1 entries (1 files):
- ijms-1649284-supplementary.pdf
